# Supplementary material for: Exploiting the Potential of Supported Magnetic Nanomaterials as Fenton-Like Catalysts for Environmental Applications
Source: Nanomaterials (Basel). 2021 Oct 29;11(11):2902. doi: 10.3390/nano11112902 (PMC8617662; doi:10.3390/nano11112902)
Supplement: Supplementary file 1 [file nanomaterials-11-02902-s001.zip]

Archive with 1 entries (1 files):
- nanomaterials-1432979-supplementary.pdf
